# Supplementary material for: Stable Internal Reference Genes for Normalizing Real-Time Quantitative PCR in Baphicacanthus cusia under Hormonal Stimuli and UV Irradiation, and in Different Plant Organs
Source: Front Plant Sci. 2017 May 3;8:668. doi: 10.3389/fpls.2017.00668 (PMC5413499; doi:10.3389/fpls.2017.00668)
Supplement: Table S1 — FPKM values of the target genes in transcriptome datasets of B. cusia. [file DataSheet3.xlsx]

## Sheet: Sheet1
Table S1. The FPKM values of the target genes in transcriptome datasets of B.cusia.
	geneID	geneLength	BC-root-1_FPKM	BC-root-2_FPKM	BC-root-3_FPKM	average-root	BC-stem-1_FPKM	BC-stem-2_FPKM	BC-stem-3_FPKM	average-stem	BC-leaf-1_FPKM	BC-leaf-2_FPKM	BC-leaf-3_FPKM	average-leaf
SK	c87764_g1_i1	1657	20.78	17.93	11.9	16.87	19.01	22.29	24.4	21.9	25.64	19.28	25.32	23.4133
DXR	c126808_g1_i1	2073	101.95	78.98	82.2	87.71	72.48	64.1	84.98	73.8533	16.9	34.88	37	29.5933
